# Supplementary material for: Sustainable Activation of Persulfate Using Corn Cob Biochar for Pesticide Degradation in Wastewater Treatment
Source: Molecules. 2025 Dec 13;30(24):4764. doi: 10.3390/molecules30244764 (PMC12735698; doi:10.3390/molecules30244764)
Supplement: Supplementary file 1 [file molecules-30-04764-s001.zip]

Archive with 1 entries (1 files):
- molecules-4028073-supplementary.pdf
